# Supplementary material for: Impact of SARS-CoV-2 RBD Mutations on the Production of a Recombinant RBD Fusion Protein in Mammalian Cells
Source: Biomolecules. 2022 Aug 24;12(9):1170. doi: 10.3390/biom12091170 (PMC9496381; doi:10.3390/biom12091170)
Supplement: Supplementary file 1 [file biomolecules-12-01170-s001.zip]

Archive with 1 entries (1 files):
- biomolecules-1866016-supplementary.pdf
